# Supplementary material for: Patient handoffs among general surgery residents in Saudi Arabia: a cross-sectional study
Source: BMC Med Educ. 2022 Aug 18;22:626. doi: 10.1186/s12909-022-03670-7 (PMC9389743; doi:10.1186/s12909-022-03670-7)
Supplement: Supplementary file 1 — Additional file 1. [file 12909_2022_3670_MOESM1_ESM.xlsx]

## Sheet: Sheet
Gender	What is your age?	Year of finishing internship	Which region do you currently work in?	The hospital that you are currently training at is considered:		Specialty: choose one of the following:	Level of training:	Have you received any formal training on patient handoff as part of your current residency program?	On average, the time you spend during the handoff is ..	At your institution, how often..				Which of the following is the most common reason for patient handoff interruption at your institution?					In your opinion, which of the following result from interruptions during the handoff process?Check all that apply:				On average, how many patients do you cover while on call, including service patients and consults?	Overall, do you think that the existing handoff system at your institution adequately protects patient safety and allow for continuity of care?	Overall, how would you rate your satisfaction with the current patient handoff system at your institution?	Does your institution have a standardized protocol for the verbal handoff?	How often...					Which of the following key elements are generally reported in the verbal handoff at your institution? Check all that apply.
Response	Open-Ended Response	Response	Response	Response	Other (please specify)	Response	Response	Response	Response	Are handoffs conducted with opportunity for questions and answers (interactively)?	Do handoffs occur at a designated time?	Do handoffs occur in a designated place?	Do you get interrupted during the handoff process?	Medical personnel paging (medical student, other resident, staff)	Nurses' paging	New consult / admission that you have to evaluate.	Trauma alert or patient coding	Other (please specify)	Decreased quality of effective communication	Decreased quality of patient care.	Loss of some information related to patient handoff.	Patient harm.	Response	Response	Response	Response	Do you receive a verbal handoff about ALL patients whom you need to take care of during the on call?	Do you receive complete verbal handoff, which makes you well-prepared for the shift change?	Is the verbal handoff conducted face to face?	Is the verbal handoff conducted over the phone?	Do you use the read-back technique (repeating back critical information to ensure that it is accurately received)?	Name of each patient	Age of each patient	Date of admission for each patient	Primary diagnosis for each patient	Primary physician for each patient	Type of surgical procedure(s) in the current admission for each patient	Date of the procedure(s) for each patient	Relevant prior surgical procedure(s) for each patient	Clinical course in the current admission for each patient	Complications experienced by each patient	Co-morbidities	Medications for each patient	Diet information for each patient	Code status for each patient (if any recent change)	Identification of the sickest patient on the list	Pending laboratory results to follow	Pending consults to evaluate	Pending radiological tests to follow
Female	30	2019	Western Region (Tabuk , Madinah almonawara, Makka almokaramah )	University hospital		General surgery resident	PGY-1	No	Too short	Most of the time	Rarely	Rarely	Some of the time		Nurses' paging				Decreased quality of effective communication	Decreased quality of patient care.	Loss of some information related to patient handoff.	Patient harm.	<10 patients	No	Neither satisfied nor dissatisfied	No	Most of the time	Most of the time	Some of the time	Some of the time	Most of the time	Name of each patient	Age of each patient		Primary diagnosis for each patient					Clinical course in the current admission for each patient	Complications experienced by each patient	Co-morbidities	Medications for each patient		Code status for each patient (if any recent change)	Identification of the sickest patient on the list	Pending laboratory results to follow	Pending consults to evaluate	Pending radiological tests to follow
Male	28	2017	Western Region (Tabuk , Madinah almonawara, Makka almokaramah )	MOH hospital		General surgery resident	PGY-4	No	Too short	Rarely	Rarely	Rarely	Some of the time			New consult / admission that you have to evaluate.			Decreased quality of effective communication		Loss of some information related to patient handoff.		<10 patients	No	Very dissatisfied	No	Some of the time	Some of the time	Some of the time	Most of the time	Rarely	Name of each patient			Primary diagnosis for each patient	Primary physician for each patient	Type of surgical procedure(s) in the current admission for each patient	Date of the procedure(s) for each patient			Complications experienced by each patient							Pending consults to evaluate	Pending radiological tests to follow
Male	30	2015	Western Region (Tabuk , Madinah almonawara, Makka almokaramah )	MOH hospital		General surgery resident	PGY-5	No	About the right length	Always	Some of the time	Always	Rarely					Operation			Loss of some information related to patient handoff.		40-60 patients	No	Satisfied	Yes	Most of the time	Some of the time	Most of the time	Rarely	Rarely		Age of each patient	Date of admission for each patient	Primary diagnosis for each patient	Primary physician for each patient	Type of surgical procedure(s) in the current admission for each patient	Date of the procedure(s) for each patient	Relevant prior surgical procedure(s) for each patient	Clinical course in the current admission for each patient	Complications experienced by each patient	Co-morbidities	Medications for each patient				Pending laboratory results to follow	Pending consults to evaluate	Pending radiological tests to follow
Female	26	2018	Western Region (Tabuk , Madinah almonawara, Makka almokaramah )	University hospital		General surgery resident	PGY-2	No	Too short	Rarely	Never	Never				New consult / admission that you have to evaluate.							11-19 patients	No	Dissatisfied	No	Rarely	Rarely	Most of the time	Rarely	Never		Age of each patient		Primary diagnosis for each patient	Primary physician for each patient	Type of surgical procedure(s) in the current admission for each patient		Relevant prior surgical procedure(s) for each patient			Co-morbidities	Medications for each patient						Pending radiological tests to follow
Male	25	2019	Western Region (Tabuk , Madinah almonawara, Makka almokaramah )	University hospital		General surgery resident	PGY-1	Yes	About the right length	Most of the time	Most of the time	Some of the time	Most of the time	Medical personnel paging (medical student, other resident, staff)	Nurses' paging	New consult / admission that you have to evaluate.					Loss of some information related to patient handoff.		<10 patients	Yes	Satisfied
Female	27	2017	Western Region (Tabuk , Madinah almonawara, Makka almokaramah )	MOH hospital		General surgery resident	PGY-3	No	Too short	Some of the time	Some of the time	Some of the time	Some of the time			New consult / admission that you have to evaluate.				Decreased quality of patient care.			11-19 patients	Yes	Satisfied	Yes	Some of the time	Some of the time	Some of the time	Some of the time	Some of the time		Age of each patient	Date of admission for each patient	Primary diagnosis for each patient							Co-morbidities	Medications for each patient					Pending consults to evaluate	Pending radiological tests to follow
Male	28	2017	Western Region (Tabuk , Madinah almonawara, Makka almokaramah )	Private hospital		General surgery resident	PGY-4	Yes	About the right length	Most of the time	Some of the time	Some of the time	Rarely	Medical personnel paging (medical student, other resident, staff)	Nurses' paging				Decreased quality of effective communication	Decreased quality of patient care.	Loss of some information related to patient handoff.		20-39 patients	No	Neither satisfied nor dissatisfied	No	Most of the time	Most of the time	Most of the time	Some of the time	Most of the time	Name of each patient	Age of each patient		Primary diagnosis for each patient	Primary physician for each patient	Type of surgical procedure(s) in the current admission for each patient	Date of the procedure(s) for each patient	Relevant prior surgical procedure(s) for each patient	Clinical course in the current admission for each patient	Complications experienced by each patient	Co-morbidities	Medications for each patient	Diet information for each patient	Code status for each patient (if any recent change)	Identification of the sickest patient on the list	Pending laboratory results to follow	Pending consults to evaluate	Pending radiological tests to follow
Female	28	2016	Western Region (Tabuk , Madinah almonawara, Makka almokaramah )	MOH hospital		General surgery resident	PGY-5	Yes	About the right length	Always	Most of the time	Most of the time	Rarely		Nurses' paging		Trauma alert or patient coding				Loss of some information related to patient handoff.		11-19 patients	Yes	Satisfied	No	Some of the time	Rarely	Rarely	Always	Most of the time		Age of each patient				Type of surgical procedure(s) in the current admission for each patient		Relevant prior surgical procedure(s) for each patient			Co-morbidities				Identification of the sickest patient on the list
Female	30	2016	Western Region (Tabuk , Madinah almonawara, Makka almokaramah )	MOH hospital		General surgery resident	PGY-5	No	About the right length	Some of the time	Most of the time	Most of the time	Most of the time				Trauma alert or patient coding		Decreased quality of effective communication				11-19 patients	No	Neither satisfied nor dissatisfied	No	Most of the time	Most of the time	Some of the time	Some of the time	Some of the time	Name of each patient	Age of each patient		Primary diagnosis for each patient		Type of surgical procedure(s) in the current admission for each patient			Clinical course in the current admission for each patient	Complications experienced by each patient	Co-morbidities			Code status for each patient (if any recent change)	Identification of the sickest patient on the list	Pending laboratory results to follow	Pending consults to evaluate	Pending radiological tests to follow
Female	29	2016	Western Region (Tabuk , Madinah almonawara, Makka almokaramah )	National Guard / Armed forces		General surgery resident	PGY-5	No	About the right length	Always	Most of the time	Most of the time	Rarely			New consult / admission that you have to evaluate.	Trauma alert or patient coding			Decreased quality of patient care.	Loss of some information related to patient handoff.	Patient harm.	20-39 patients	Yes	Satisfied	No	Most of the time	Some of the time	Always	Rarely	Always	Name of each patient			Primary diagnosis for each patient	Primary physician for each patient	Type of surgical procedure(s) in the current admission for each patient	Date of the procedure(s) for each patient	Relevant prior surgical procedure(s) for each patient	Clinical course in the current admission for each patient	Complications experienced by each patient				Code status for each patient (if any recent change)	Identification of the sickest patient on the list	Pending laboratory results to follow	Pending consults to evaluate	Pending radiological tests to follow
Male	28	2017	Central Region (Qassim, Riyadh)	National Guard / Armed forces		General surgery resident	PGY-4	No	About the right length	Most of the time	Never	Never	Some of the time		Nurses' paging	New consult / admission that you have to evaluate.			Decreased quality of effective communication	Decreased quality of patient care.			20-39 patients	No	Dissatisfied	No	Rarely	Rarely	Most of the time	Most of the time	Always	Name of each patient	Age of each patient		Primary diagnosis for each patient		Type of surgical procedure(s) in the current admission for each patient		Relevant prior surgical procedure(s) for each patient	Clinical course in the current admission for each patient		Co-morbidities			Code status for each patient (if any recent change)	Identification of the sickest patient on the list	Pending laboratory results to follow	Pending consults to evaluate	Pending radiological tests to follow
Male	30	2014	Western Region (Tabuk , Madinah almonawara, Makka almokaramah )	MOH hospital		General surgery resident	PGY-5	No	Too short	Rarely	Most of the time	Never	Rarely										20-39 patients	No	Dissatisfied	No	Rarely	Never	Never	Most of the time	Most of the time				Primary diagnosis for each patient	Primary physician for each patient	Type of surgical procedure(s) in the current admission for each patient		Relevant prior surgical procedure(s) for each patient		Complications experienced by each patient
Female	28	2017	Central Region (Qassim, Riyadh)	University hospital		General surgery resident	PGY-4
						General surgery resident	PGY-2
Female	27	2018	Western Region (Tabuk , Madinah almonawara, Makka almokaramah )	MOH hospital		General surgery resident	PGY-1	No	About the right length	Some of the time	Most of the time	Most of the time	Rarely			New consult / admission that you have to evaluate.	Trauma alert or patient coding		Decreased quality of effective communication	Decreased quality of patient care.	Loss of some information related to patient handoff.		20-39 patients	No	Neither satisfied nor dissatisfied	No	Some of the time	Some of the time	Some of the time	Some of the time	Most of the time	Name of each patient	Age of each patient		Primary diagnosis for each patient		Type of surgical procedure(s) in the current admission for each patient		Relevant prior surgical procedure(s) for each patient		Complications experienced by each patient					Identification of the sickest patient on the list	Pending laboratory results to follow	Pending consults to evaluate	Pending radiological tests to follow
Male	30	2016	Central Region (Qassim, Riyadh)	National Guard / Armed forces		General surgery resident	PGY-5	No	About the right length	Always	Always	Always	Some of the time		Nurses' paging	New consult / admission that you have to evaluate.	Trauma alert or patient coding				Loss of some information related to patient handoff.		>60 patients	Yes	Satisfied
Female	29	2016	Western Region (Tabuk , Madinah almonawara, Makka almokaramah )	National Guard / Armed forces		General surgery resident	PGY-5	No	About the right length	Always	Always	Some of the time	Rarely			New consult / admission that you have to evaluate.		Side talks/new member of new team arriving late	Decreased quality of effective communication				20-39 patients	Yes	Satisfied	No	Most of the time	Most of the time	Most of the time	Rarely	Most of the time	Name of each patient	Age of each patient		Primary diagnosis for each patient	Primary physician for each patient	Type of surgical procedure(s) in the current admission for each patient	Date of the procedure(s) for each patient	Relevant prior surgical procedure(s) for each patient	Clinical course in the current admission for each patient	Complications experienced by each patient	Co-morbidities		Diet information for each patient	Code status for each patient (if any recent change)	Identification of the sickest patient on the list	Pending laboratory results to follow	Pending consults to evaluate	Pending radiological tests to follow
Female	29	2015	Western Region (Tabuk , Madinah almonawara, Makka almokaramah )	National Guard / Armed forces		General surgery resident	PGY-5	No	About the right length	Some of the time	Most of the time	Always	Rarely	Medical personnel paging (medical student, other resident, staff)					Decreased quality of effective communication				20-39 patients	Yes	Dissatisfied	No	Some of the time	Some of the time	Most of the time	Some of the time	Some of the time		Age of each patient		Primary diagnosis for each patient	Primary physician for each patient	Type of surgical procedure(s) in the current admission for each patient	Date of the procedure(s) for each patient	Relevant prior surgical procedure(s) for each patient	Clinical course in the current admission for each patient	Complications experienced by each patient	Co-morbidities		Diet information for each patient			Pending laboratory results to follow	Pending consults to evaluate	Pending radiological tests to follow
Male	25	2019	Western Region (Tabuk , Madinah almonawara, Makka almokaramah )	MOH hospital		General surgery resident	PGY-2
Female	26	2019	Western Region (Tabuk , Madinah almonawara, Makka almokaramah )	University hospital		General surgery resident	PGY-1	No	About the right length	Most of the time	Rarely	Never	Rarely	Medical personnel paging (medical student, other resident, staff)							Loss of some information related to patient handoff.		<10 patients	Yes	Neither satisfied nor dissatisfied	No	Most of the time	Some of the time	Rarely	Most of the time	Most of the time	Name of each patient	Age of each patient		Primary diagnosis for each patient		Type of surgical procedure(s) in the current admission for each patient			Clinical course in the current admission for each patient		Co-morbidities					Pending laboratory results to follow		Pending radiological tests to follow
Male	27	2018	Western Region (Tabuk , Madinah almonawara, Makka almokaramah )	Private hospital		General surgery resident	PGY-2	No	About the right length	Most of the time	Most of the time	Some of the time	Some of the time	Medical personnel paging (medical student, other resident, staff)		New consult / admission that you have to evaluate.			Decreased quality of effective communication				20-39 patients	No	Neither satisfied nor dissatisfied	No	Some of the time	Rarely	Some of the time	Some of the time	Most of the time	Name of each patient			Primary diagnosis for each patient	Primary physician for each patient	Type of surgical procedure(s) in the current admission for each patient	Date of the procedure(s) for each patient		Clinical course in the current admission for each patient	Complications experienced by each patient					Identification of the sickest patient on the list	Pending laboratory results to follow	Pending consults to evaluate	Pending radiological tests to follow
Female	27	2018	Western Region (Tabuk , Madinah almonawara, Makka almokaramah )	MOH hospital		General surgery resident	PGY-3	No	About the right length	Most of the time	Some of the time	Most of the time	Always			New consult / admission that you have to evaluate.	Trauma alert or patient coding			Decreased quality of patient care.	Loss of some information related to patient handoff.		40-60 patients	Yes	Neither satisfied nor dissatisfied	No	Some of the time	Some of the time	Some of the time	Some of the time	Rarely	Name of each patient	Age of each patient		Primary diagnosis for each patient		Type of surgical procedure(s) in the current admission for each patient	Date of the procedure(s) for each patient		Clinical course in the current admission for each patient	Complications experienced by each patient	Co-morbidities			Code status for each patient (if any recent change)	Identification of the sickest patient on the list	Pending laboratory results to follow	Pending consults to evaluate	Pending radiological tests to follow
Female	26	2019	Western Region (Tabuk , Madinah almonawara, Makka almokaramah )	MOH hospital		General surgery resident	PGY-1	Yes	About the right length	Always	Always	Always	Never	Medical personnel paging (medical student, other resident, staff)		New consult / admission that you have to evaluate.	Trauma alert or patient coding			Decreased quality of patient care.			<10 patients	Yes	Satisfied	Yes	Always	Most of the time	Most of the time	Rarely	Always	Name of each patient	Age of each patient		Primary diagnosis for each patient		Type of surgical procedure(s) in the current admission for each patient				Complications experienced by each patient		Medications for each patient	Diet information for each patient			Pending laboratory results to follow	Pending consults to evaluate	Pending radiological tests to follow
Male	30	2015	Western Region (Tabuk , Madinah almonawara, Makka almokaramah )	Private hospital		General surgery resident	PGY-5	No	About the right length	Always	Always	Always	Some of the time	Medical personnel paging (medical student, other resident, staff)	Nurses' paging	New consult / admission that you have to evaluate.	Trauma alert or patient coding		Decreased quality of effective communication		Loss of some information related to patient handoff.		40-60 patients	Yes	Satisfied	No	Rarely	Some of the time	Most of the time	Some of the time	Some of the time		Age of each patient		Primary diagnosis for each patient	Primary physician for each patient	Type of surgical procedure(s) in the current admission for each patient	Date of the procedure(s) for each patient	Relevant prior surgical procedure(s) for each patient		Complications experienced by each patient			Diet information for each patient	Code status for each patient (if any recent change)				Pending radiological tests to follow
Female	28	2017	Western Region (Tabuk , Madinah almonawara, Makka almokaramah )	KFSHRC		General surgery resident	PGY-4	No	Too short	Always	Always	Always	Rarely		Nurses' paging				Decreased quality of effective communication		Loss of some information related to patient handoff.		20-39 patients	Yes	Satisfied	Yes	Some of the time	Most of the time	Some of the time	Most of the time	Most of the time	Name of each patient	Age of each patient		Primary diagnosis for each patient	Primary physician for each patient	Type of surgical procedure(s) in the current admission for each patient	Date of the procedure(s) for each patient		Clinical course in the current admission for each patient	Complications experienced by each patient	Co-morbidities				Identification of the sickest patient on the list	Pending laboratory results to follow	Pending consults to evaluate	Pending radiological tests to follow
Male	30	2015	Western Region (Tabuk , Madinah almonawara, Makka almokaramah )	MOH hospital		General surgery resident	PGY-5	No	About the right length	Most of the time	Most of the time	Some of the time	Most of the time	Medical personnel paging (medical student, other resident, staff)			Trauma alert or patient coding			Decreased quality of patient care.		Patient harm.	20-39 patients	Yes	Neither satisfied nor dissatisfied
Male	26	2019	Western Region (Tabuk , Madinah almonawara, Makka almokaramah )	Private hospital		General surgery resident	PGY-2	No	About the right length	Some of the time	Some of the time	Some of the time	Some of the time	Medical personnel paging (medical student, other resident, staff)					Decreased quality of effective communication	Decreased quality of patient care.	Loss of some information related to patient handoff.	Patient harm.	11-19 patients	No	Neither satisfied nor dissatisfied	No	Most of the time	Some of the time	Some of the time	Some of the time	Most of the time	Name of each patient	Age of each patient	Date of admission for each patient	Primary diagnosis for each patient	Primary physician for each patient	Type of surgical procedure(s) in the current admission for each patient	Date of the procedure(s) for each patient	Relevant prior surgical procedure(s) for each patient	Clinical course in the current admission for each patient	Complications experienced by each patient	Co-morbidities	Medications for each patient				Pending laboratory results to follow	Pending consults to evaluate	Pending radiological tests to follow
						General surgery resident	PGY-4	Yes	About the right length	Most of the time	Some of the time	Most of the time	Most of the time	Medical personnel paging (medical student, other resident, staff)	Nurses' paging	New consult / admission that you have to evaluate.	Trauma alert or patient coding		Decreased quality of effective communication	Decreased quality of patient care.	Loss of some information related to patient handoff.	Patient harm.	20-39 patients	Yes	Satisfied	No	Most of the time	Most of the time	Most of the time	Some of the time	Some of the time		Age of each patient	Date of admission for each patient	Primary diagnosis for each patient	Primary physician for each patient	Type of surgical procedure(s) in the current admission for each patient				Complications experienced by each patient	Co-morbidities			Code status for each patient (if any recent change)	Identification of the sickest patient on the list	Pending laboratory results to follow	Pending consults to evaluate	Pending radiological tests to follow
Male	27	2019	Western Region (Tabuk , Madinah almonawara, Makka almokaramah )	National Guard / Armed forces		General surgery resident	PGY-3	No	About the right length	Always	Most of the time	Some of the time	Some of the time			New consult / admission that you have to evaluate.	Trauma alert or patient coding		Decreased quality of effective communication				20-39 patients	Yes	Neither satisfied nor dissatisfied
Female	27	2017	Western Region (Tabuk , Madinah almonawara, Makka almokaramah )	Private hospital		General surgery resident	PGY-1	No	Too short	Some of the time	Some of the time	Rarely	Some of the time	Medical personnel paging (medical student, other resident, staff)							Loss of some information related to patient handoff.
Female	25	2019	Western Region (Tabuk , Madinah almonawara, Makka almokaramah )	University hospital		General surgery resident	PGY-1	No	About the right length	Some of the time	Most of the time	Always
Female	28	2017	Western Region (Tabuk , Madinah almonawara, Makka almokaramah )	MOH hospital		General surgery resident	PGY-3	No	About the right length	Most of the time	Always	Most of the time	Some of the time	Medical personnel paging (medical student, other resident, staff)		New consult / admission that you have to evaluate.	Trauma alert or patient coding				Loss of some information related to patient handoff.		20-39 patients	Yes	Satisfied	Yes	Always	Always	Always	Rarely	Always	Name of each patient	Age of each patient	Date of admission for each patient	Primary diagnosis for each patient	Primary physician for each patient	Type of surgical procedure(s) in the current admission for each patient	Date of the procedure(s) for each patient	Relevant prior surgical procedure(s) for each patient	Clinical course in the current admission for each patient	Complications experienced by each patient	Co-morbidities			Code status for each patient (if any recent change)	Identification of the sickest patient on the list	Pending laboratory results to follow	Pending consults to evaluate	Pending radiological tests to follow
Male	29	2019	Western Region (Tabuk , Madinah almonawara, Makka almokaramah )	Private hospital		General surgery resident	PGY-2	No	Too short	Some of the time	Most of the time	Some of the time	Rarely		Nurses' paging				Decreased quality of effective communication	Decreased quality of patient care.			11-19 patients	Yes	Neither satisfied nor dissatisfied	Yes	Always	Most of the time	Some of the time	Some of the time	Rarely			Date of admission for each patient	Primary diagnosis for each patient	Primary physician for each patient	Type of surgical procedure(s) in the current admission for each patient	Date of the procedure(s) for each patient		Clinical course in the current admission for each patient	Complications experienced by each patient					Identification of the sickest patient on the list	Pending laboratory results to follow		Pending radiological tests to follow
Female	29	2016	Western Region (Tabuk , Madinah almonawara, Makka almokaramah )	National Guard / Armed forces		General surgery resident	PGY-5	Yes	About the right length	Most of the time	Most of the time	Most of the time	Rarely	Medical personnel paging (medical student, other resident, staff)									11-19 patients	Yes	Satisfied	Yes	Most of the time	Most of the time	Most of the time	Some of the time	Most of the time	Name of each patient	Age of each patient	Date of admission for each patient		Primary physician for each patient		Date of the procedure(s) for each patient	Relevant prior surgical procedure(s) for each patient	Clinical course in the current admission for each patient	Complications experienced by each patient	Co-morbidities			Code status for each patient (if any recent change)	Identification of the sickest patient on the list	Pending laboratory results to follow	Pending consults to evaluate	Pending radiological tests to follow
Male	28	2017	Western Region (Tabuk , Madinah almonawara, Makka almokaramah )	National Guard / Armed forces		General surgery resident	PGY-4	No	Too long	Always	Always	Always	Rarely	Medical personnel paging (medical student, other resident, staff)		New consult / admission that you have to evaluate.			Decreased quality of effective communication				11-19 patients	Yes	Satisfied	No	Most of the time	Some of the time	Most of the time	Rarely	Rarely	Name of each patient	Age of each patient		Primary diagnosis for each patient	Primary physician for each patient	Type of surgical procedure(s) in the current admission for each patient	Date of the procedure(s) for each patient	Relevant prior surgical procedure(s) for each patient	Clinical course in the current admission for each patient	Complications experienced by each patient	Co-morbidities		Diet information for each patient	Code status for each patient (if any recent change)	Identification of the sickest patient on the list	Pending laboratory results to follow	Pending consults to evaluate	Pending radiological tests to follow
Male	30	2015	Western Region (Tabuk , Madinah almonawara, Makka almokaramah )	MOH hospital		General surgery resident	PGY-3	No	Too long	Some of the time	Most of the time	Most of the time	Some of the time		Nurses' paging			Consultant arrogance		Decreased quality of patient care.	Loss of some information related to patient handoff.		20-39 patients	Yes	Neither satisfied nor dissatisfied
Male	26	2019	Western Region (Tabuk , Madinah almonawara, Makka almokaramah )	MOH hospital		General surgery resident	PGY-1
Female	26	2019	Western Region (Tabuk , Madinah almonawara, Makka almokaramah )	MOH hospital		General surgery resident	PGY-1
Female	30	2015	Western Region (Tabuk , Madinah almonawara, Makka almokaramah )	MOH hospital		General surgery resident	PGY-5	No	Too long	Most of the time	Always	Most of the time	Some of the time		Nurses' paging	New consult / admission that you have to evaluate.	Trauma alert or patient coding		Decreased quality of effective communication	Decreased quality of patient care.	Loss of some information related to patient handoff.		20-39 patients	Yes	Satisfied	Yes	Most of the time	Most of the time	Most of the time	Rarely	Always		Age of each patient	Date of admission for each patient	Primary diagnosis for each patient	Primary physician for each patient	Type of surgical procedure(s) in the current admission for each patient	Date of the procedure(s) for each patient	Relevant prior surgical procedure(s) for each patient	Clinical course in the current admission for each patient	Complications experienced by each patient	Co-morbidities	Medications for each patient	Diet information for each patient	Code status for each patient (if any recent change)	Identification of the sickest patient on the list	Pending laboratory results to follow	Pending consults to evaluate	Pending radiological tests to follow
Male	29	2017	Western Region (Tabuk , Madinah almonawara, Makka almokaramah )	Private hospital		General surgery resident	PGY-4	No	About the right length	Never	Always	Always	Some of the time	Medical personnel paging (medical student, other resident, staff)	Nurses' paging	New consult / admission that you have to evaluate.					Loss of some information related to patient handoff.		11-19 patients	Yes	Satisfied	No	Always	Most of the time	Most of the time	Some of the time	Always	Name of each patient			Primary diagnosis for each patient	Primary physician for each patient	Type of surgical procedure(s) in the current admission for each patient	Date of the procedure(s) for each patient		Clinical course in the current admission for each patient	Complications experienced by each patient							Pending consults to evaluate	Pending radiological tests to follow
Female	30	2018	Western Region (Tabuk , Madinah almonawara, Makka almokaramah )	MOH hospital		General surgery resident	PGY-5	Yes	About the right length	Always	Always	Most of the time	Rarely				Trauma alert or patient coding	Residents dont endorse the previous cases good enough	Decreased quality of effective communication	Decreased quality of patient care.	Loss of some information related to patient handoff.		20-39 patients	Yes	Satisfied	No	Most of the time	Most of the time	Most of the time	Some of the time	Most of the time	Name of each patient			Primary diagnosis for each patient	Primary physician for each patient	Type of surgical procedure(s) in the current admission for each patient		Relevant prior surgical procedure(s) for each patient		Complications experienced by each patient						Pending laboratory results to follow	Pending consults to evaluate	Pending radiological tests to follow
Male	30	2016	Western Region (Tabuk , Madinah almonawara, Makka almokaramah )	National Guard / Armed forces		General surgery resident	PGY-5
Female	30	2017	Western Region (Tabuk , Madinah almonawara, Makka almokaramah )	MOH hospital		General surgery resident	PGY-3
Male	28	2017	Central Region (Qassim, Riyadh)	KFSHRC		General surgery resident	PGY-4	No	About the right length	Always	Always	Always	Rarely	Medical personnel paging (medical student, other resident, staff)							Loss of some information related to patient handoff.		>60 patients	Yes	Satisfied	Yes	Always	Always	Some of the time	Some of the time	Most of the time		Age of each patient		Primary diagnosis for each patient	Primary physician for each patient	Type of surgical procedure(s) in the current admission for each patient	Date of the procedure(s) for each patient	Relevant prior surgical procedure(s) for each patient	Clinical course in the current admission for each patient	Complications experienced by each patient	Co-morbidities		Diet information for each patient	Code status for each patient (if any recent change)	Identification of the sickest patient on the list	Pending laboratory results to follow	Pending consults to evaluate	Pending radiological tests to follow
Female	31	2014	Western Region (Tabuk , Madinah almonawara, Makka almokaramah )	MOH hospital		General surgery resident	PGY-1	No	Too short	Rarely	Never	Never	Always			New consult / admission that you have to evaluate.				Decreased quality of patient care.			20-39 patients	No	Very dissatisfied	No	Most of the time	Most of the time	Most of the time	Some of the time	Never															Identification of the sickest patient on the list	Pending laboratory results to follow
Female	26	2018	Western Region (Tabuk , Madinah almonawara, Makka almokaramah )	University hospital		General surgery resident	PGY-2	Yes	Too short	Most of the time	Most of the time	Most of the time	Most of the time	Medical personnel paging (medical student, other resident, staff)					Decreased quality of effective communication				<10 patients	No	Very satisfied	Yes	Always	Most of the time	Most of the time	Most of the time	Most of the time	Name of each patient
Female	26	2019	Western Region (Tabuk , Madinah almonawara, Makka almokaramah )	MOH hospital		General surgery resident	PGY-1	Yes	Too short	Most of the time	Most of the time	Most of the time	Most of the time			New consult / admission that you have to evaluate.	Trauma alert or patient coding		Decreased quality of effective communication	Decreased quality of patient care.	Loss of some information related to patient handoff.	Patient harm.	20-39 patients	Yes	Neither satisfied nor dissatisfied	No	Never	Some of the time	Always	Rarely	Never		Age of each patient		Primary diagnosis for each patient	Primary physician for each patient	Type of surgical procedure(s) in the current admission for each patient	Date of the procedure(s) for each patient				Co-morbidities				Identification of the sickest patient on the list
Male	28	2016	Western Region (Tabuk , Madinah almonawara, Makka almokaramah )	Private hospital
Male	30	2014	Western Region (Tabuk , Madinah almonawara, Makka almokaramah )	National Guard / Armed forces		General surgery resident	PGY-5
Male	28	2017	Western Region (Tabuk , Madinah almonawara, Makka almokaramah )	National Guard / Armed forces		General surgery resident	PGY-3
Female	30	before 2014	Western Region (Tabuk , Madinah almonawara, Makka almokaramah )	National Guard / Armed forces		General surgery resident	PGY-5	No	Too short	Rarely	Rarely	Rarely	Most of the time	Medical personnel paging (medical student, other resident, staff)					Decreased quality of effective communication				11-19 patients	No	Dissatisfied	No	Most of the time	Some of the time	Some of the time	Most of the time	Some of the time	Name of each patient	Age of each patient	Date of admission for each patient	Primary diagnosis for each patient	Primary physician for each patient	Type of surgical procedure(s) in the current admission for each patient	Date of the procedure(s) for each patient	Relevant prior surgical procedure(s) for each patient	Clinical course in the current admission for each patient	Complications experienced by each patient	Co-morbidities		Diet information for each patient	Code status for each patient (if any recent change)	Identification of the sickest patient on the list	Pending laboratory results to follow	Pending consults to evaluate	Pending radiological tests to follow
Female	26	2019	Western Region (Tabuk , Madinah almonawara, Makka almokaramah )	National Guard / Armed forces		General surgery resident	PGY-2
Female	30	2019	Western Region (Tabuk , Madinah almonawara, Makka almokaramah )	Private hospital		General surgery resident	PGY-1	No	Too short	Some of the time	Some of the time	Some of the time	Some of the time	Medical personnel paging (medical student, other resident, staff)							Loss of some information related to patient handoff.		20-39 patients	No	Dissatisfied	Yes	Some of the time	Most of the time	Most of the time	Never	Rarely	Name of each patient		Date of admission for each patient	Primary diagnosis for each patient	Primary physician for each patient	Type of surgical procedure(s) in the current admission for each patient				Complications experienced by each patient							Pending consults to evaluate	Pending radiological tests to follow
Male	29	2015	Central Region (Qassim, Riyadh)	National Guard / Armed forces		General surgery resident	PGY-5	Yes	Too short	Most of the time	Always	Always	Rarely				Trauma alert or patient coding	Too long for handover	Decreased quality of effective communication	Decreased quality of patient care.	Loss of some information related to patient handoff.		<10 patients	Yes	Satisfied	No	Some of the time	Rarely	Rarely	Most of the time	Some of the time	Name of each patient	Age of each patient		Primary diagnosis for each patient		Type of surgical procedure(s) in the current admission for each patient					Co-morbidities				Identification of the sickest patient on the list	Pending laboratory results to follow	Pending consults to evaluate	Pending radiological tests to follow
Female	26	2019	Western Region (Tabuk , Madinah almonawara, Makka almokaramah )	MOH hospital		General surgery resident	PGY-1	No	Too short	Rarely	Some of the time	Never	Always		Nurses' paging	New consult / admission that you have to evaluate.	Trauma alert or patient coding		Decreased quality of effective communication	Decreased quality of patient care.	Loss of some information related to patient handoff.	Patient harm.	11-19 patients	No	Very dissatisfied	No	Rarely	Rarely	Always	Never	Never	Name of each patient	Age of each patient		Primary diagnosis for each patient	Primary physician for each patient	Type of surgical procedure(s) in the current admission for each patient	Date of the procedure(s) for each patient	Relevant prior surgical procedure(s) for each patient	Clinical course in the current admission for each patient	Complications experienced by each patient	Co-morbidities		Diet information for each patient
Female	37	before 2014	Central Region (Qassim, Riyadh)	MOH hospital		General surgery resident	PGY-3	No	Too short	Always	Always	Always	Always		Nurses' paging				Decreased quality of effective communication	Decreased quality of patient care.	Loss of some information related to patient handoff.	Patient harm.	20-39 patients	Yes	Neither satisfied nor dissatisfied
Male	28	2017	Western Region (Tabuk , Madinah almonawara, Makka almokaramah )	National Guard / Armed forces		General surgery resident	PGY-1	No	About the right length	Some of the time	Some of the time	Never	Always	Medical personnel paging (medical student, other resident, staff)	Nurses' paging	New consult / admission that you have to evaluate.			Decreased quality of effective communication		Loss of some information related to patient handoff.		<10 patients	Yes	Dissatisfied
Female	27	2017	Central Region (Qassim, Riyadh)	MOH hospital		General surgery resident	PGY-1	No	About the right length	Always	Most of the time	Most of the time	Rarely		Nurses' paging	New consult / admission that you have to evaluate.			Decreased quality of effective communication		Loss of some information related to patient handoff.		11-19 patients	Yes	Satisfied
Female	27	2017	Western Region (Tabuk , Madinah almonawara, Makka almokaramah )	Private hospital		General surgery resident	PGY-3	No	Too short	Rarely	Rarely	Most of the time	Most of the time	Medical personnel paging (medical student, other resident, staff)	Nurses' paging	New consult / admission that you have to evaluate.			Decreased quality of effective communication	Decreased quality of patient care.	Loss of some information related to patient handoff.	Patient harm.	11-19 patients	No	Very dissatisfied	No	Rarely	Rarely	Rarely	Some of the time	Rarely	Name of each patient				Primary physician for each patient	Type of surgical procedure(s) in the current admission for each patient	Date of the procedure(s) for each patient		Clinical course in the current admission for each patient	Complications experienced by each patient			Diet information for each patient		Identification of the sickest patient on the list	Pending laboratory results to follow	Pending consults to evaluate	Pending radiological tests to follow
Male	28	2017	Western Region (Tabuk , Madinah almonawara, Makka almokaramah )	Other (please specify)	Royal Commision Medical center	General surgery resident	PGY-4	No	About the right length	Always	Always	Always	Never	Medical personnel paging (medical student, other resident, staff)	Nurses' paging		Trauma alert or patient coding		Decreased quality of effective communication		Loss of some information related to patient handoff.		<10 patients	Yes	Satisfied	Yes	Always	Most of the time	Most of the time	Some of the time	Some of the time		Age of each patient	Date of admission for each patient	Primary diagnosis for each patient	Primary physician for each patient	Type of surgical procedure(s) in the current admission for each patient	Date of the procedure(s) for each patient	Relevant prior surgical procedure(s) for each patient	Clinical course in the current admission for each patient	Complications experienced by each patient	Co-morbidities	Medications for each patient	Diet information for each patient		Identification of the sickest patient on the list	Pending laboratory results to follow	Pending consults to evaluate	Pending radiological tests to follow
Male	26	2019	Western Region (Tabuk , Madinah almonawara, Makka almokaramah )	MOH hospital		General surgery resident	PGY-2
Male	31	before 2014	Western Region (Tabuk , Madinah almonawara, Makka almokaramah )	MOH hospital		General surgery resident	PGY-5	Yes	About the right length	Some of the time	Rarely	Some of the time	Some of the time	Medical personnel paging (medical student, other resident, staff)		New consult / admission that you have to evaluate.			Decreased quality of effective communication	Decreased quality of patient care.	Loss of some information related to patient handoff.	Patient harm.	20-39 patients	No	Neither satisfied nor dissatisfied	Yes	Some of the time	Some of the time	Some of the time	Some of the time	Some of the time	Name of each patient	Age of each patient	Date of admission for each patient	Primary diagnosis for each patient	Primary physician for each patient	Type of surgical procedure(s) in the current admission for each patient	Date of the procedure(s) for each patient	Relevant prior surgical procedure(s) for each patient	Clinical course in the current admission for each patient	Complications experienced by each patient	Co-morbidities	Medications for each patient	Diet information for each patient	Code status for each patient (if any recent change)	Identification of the sickest patient on the list	Pending laboratory results to follow	Pending consults to evaluate	Pending radiological tests to follow
Male	26		Eastern Region (Eastern province)	MOH hospital		General surgery resident	PGY-1
Male	29	2017	Western Region (Tabuk , Madinah almonawara, Makka almokaramah )	Other (please specify)	Security forces hospital	General surgery resident	PGY-4
Male	40	before 2014	Central Region (Qassim, Riyadh)	MOH hospital		General surgery resident	PGY-5	Yes	Too short	Always	Always	Always	Always	Medical personnel paging (medical student, other resident, staff)					Decreased quality of effective communication				<10 patients	No	Very satisfied		Most of the time	Always	Always	Always	Always	Name of each patient		Date of admission for each patient								Co-morbidities
Male	27	2018	Western Region (Tabuk , Madinah almonawara, Makka almokaramah )	MOH hospital		General surgery resident	PGY-1	Yes	About the right length	Always	Most of the time	Most of the time	Always	Medical personnel paging (medical student, other resident, staff)					Decreased quality of effective communication	Decreased quality of patient care.			20-39 patients	No	Satisfied	No	Most of the time	Most of the time	Rarely	Some of the time	Most of the time		Age of each patient		Primary diagnosis for each patient	Primary physician for each patient
Female	27	2018	Western Region (Tabuk , Madinah almonawara, Makka almokaramah )	KFSHRC		General surgery resident	PGY-2	No	Too long	Some of the time	Rarely	Never	Always	Medical personnel paging (medical student, other resident, staff)	Nurses' paging	New consult / admission that you have to evaluate.			Decreased quality of effective communication	Decreased quality of patient care.	Loss of some information related to patient handoff.		11-19 patients	No	Very dissatisfied	No	Rarely	Never	Rarely	Some of the time	Never				Primary diagnosis for each patient	Primary physician for each patient	Type of surgical procedure(s) in the current admission for each patient	Date of the procedure(s) for each patient	Relevant prior surgical procedure(s) for each patient	Clinical course in the current admission for each patient		Co-morbidities					Pending laboratory results to follow	Pending consults to evaluate
Female	27	2018	Western Region (Tabuk , Madinah almonawara, Makka almokaramah )	KFSHRC		General surgery resident	PGY-2	No	About the right length	Some of the time	Some of the time	Some of the time	Some of the time	Medical personnel paging (medical student, other resident, staff)	Nurses' paging	New consult / admission that you have to evaluate.		Delay from the next on-call	Decreased quality of effective communication		Loss of some information related to patient handoff.		11-19 patients	Yes	Neither satisfied nor dissatisfied	Yes	Most of the time	Some of the time	Rarely	Most of the time	Some of the time	Name of each patient			Primary diagnosis for each patient		Type of surgical procedure(s) in the current admission for each patient	Date of the procedure(s) for each patient	Relevant prior surgical procedure(s) for each patient		Complications experienced by each patient					Identification of the sickest patient on the list	Pending laboratory results to follow	Pending consults to evaluate	Pending radiological tests to follow
Female	28	2016	Western Region (Tabuk , Madinah almonawara, Makka almokaramah )	Private hospital		General surgery resident	PGY-4	Yes	About the right length	Some of the time	Always	Always	Some of the time	Medical personnel paging (medical student, other resident, staff)	Nurses' paging						Loss of some information related to patient handoff.		<10 patients	Yes	Satisfied	Yes	Always	Always	Always	Rarely	Most of the time	Name of each patient	Age of each patient	Date of admission for each patient	Primary diagnosis for each patient	Primary physician for each patient	Type of surgical procedure(s) in the current admission for each patient		Relevant prior surgical procedure(s) for each patient		Complications experienced by each patient	Co-morbidities	Medications for each patient					Pending consults to evaluate	Pending radiological tests to follow
Female	30	2015	Western Region (Tabuk , Madinah almonawara, Makka almokaramah )	Private hospital		General surgery resident	PGY-5	No	About the right length	Most of the time	Most of the time	Most of the time	Some of the time	Medical personnel paging (medical student, other resident, staff)					Decreased quality of effective communication		Loss of some information related to patient handoff.		11-19 patients	Yes	Satisfied	No	Most of the time	Most of the time	Always	Never	Most of the time		Age of each patient	Date of admission for each patient	Primary diagnosis for each patient	Primary physician for each patient	Type of surgical procedure(s) in the current admission for each patient	Date of the procedure(s) for each patient	Relevant prior surgical procedure(s) for each patient	Clinical course in the current admission for each patient	Complications experienced by each patient	Co-morbidities					Pending laboratory results to follow	Pending consults to evaluate	Pending radiological tests to follow
Female	29	2016	Western Region (Tabuk , Madinah almonawara, Makka almokaramah )	Private hospital		General surgery resident	PGY-3	Yes	About the right length	Most of the time	Always	Always	Rarely	Medical personnel paging (medical student, other resident, staff)	Nurses' paging	New consult / admission that you have to evaluate.			Decreased quality of effective communication				20-39 patients	Yes	Very satisfied	Yes	Always	Always	Always	Never	Some of the time			Date of admission for each patient	Primary diagnosis for each patient	Primary physician for each patient	Type of surgical procedure(s) in the current admission for each patient	Date of the procedure(s) for each patient	Relevant prior surgical procedure(s) for each patient	Clinical course in the current admission for each patient	Complications experienced by each patient	Co-morbidities				Identification of the sickest patient on the list	Pending laboratory results to follow	Pending consults to evaluate	Pending radiological tests to follow
Female	28	2017	Western Region (Tabuk , Madinah almonawara, Makka almokaramah )	Private hospital		General surgery resident	PGY-2	No	Too short	Most of the time	Always	Always	Rarely	Medical personnel paging (medical student, other resident, staff)	Nurses' paging				Decreased quality of effective communication				11-19 patients	Yes	Satisfied
Male	30	2014	Western Region (Tabuk , Madinah almonawara, Makka almokaramah )	Private hospital		General surgery resident	PGY-4	No	About the right length	Always	Most of the time	Always	Some of the time	Medical personnel paging (medical student, other resident, staff)	Nurses' paging				Decreased quality of effective communication	Decreased quality of patient care.	Loss of some information related to patient handoff.		11-19 patients	No	Satisfied	No	Always	Most of the time	Always	Rarely	Most of the time	Name of each patient	Age of each patient	Date of admission for each patient	Primary diagnosis for each patient	Primary physician for each patient	Type of surgical procedure(s) in the current admission for each patient	Date of the procedure(s) for each patient	Relevant prior surgical procedure(s) for each patient	Clinical course in the current admission for each patient	Complications experienced by each patient	Co-morbidities		Diet information for each patient		Identification of the sickest patient on the list	Pending laboratory results to follow	Pending consults to evaluate	Pending radiological tests to follow
Female	26	2019	Western Region (Tabuk , Madinah almonawara, Makka almokaramah )	Private hospital		General surgery resident	PGY-1	No	About the right length	Most of the time	Always	Always	Some of the time	Medical personnel paging (medical student, other resident, staff)							Loss of some information related to patient handoff.		11-19 patients	Yes	Neither satisfied nor dissatisfied	No	Most of the time	Most of the time	Always	Rarely	Some of the time				Primary diagnosis for each patient	Primary physician for each patient	Type of surgical procedure(s) in the current admission for each patient	Date of the procedure(s) for each patient	Relevant prior surgical procedure(s) for each patient	Clinical course in the current admission for each patient	Complications experienced by each patient	Co-morbidities	Medications for each patient			Identification of the sickest patient on the list	Pending laboratory results to follow	Pending consults to evaluate	Pending radiological tests to follow
Female	27	2018	Western Region (Tabuk , Madinah almonawara, Makka almokaramah )	Private hospital		General surgery resident	PGY-1	Yes	About the right length	Some of the time	Always	Always	Some of the time			New consult / admission that you have to evaluate.					Loss of some information related to patient handoff.		11-19 patients	Yes	Very satisfied	Yes	Always	Always	Always	Never	Some of the time		Age of each patient	Date of admission for each patient	Primary diagnosis for each patient	Primary physician for each patient	Type of surgical procedure(s) in the current admission for each patient	Date of the procedure(s) for each patient		Clinical course in the current admission for each patient	Complications experienced by each patient	Co-morbidities	Medications for each patient				Pending laboratory results to follow		Pending radiological tests to follow
Female	34	before 2014	Western Region (Tabuk , Madinah almonawara, Makka almokaramah )	Private hospital		General surgery resident	PGY-5	No	Too short	Always	Always	Always	Some of the time		Nurses' paging						Loss of some information related to patient handoff.		20-39 patients	No	Neither satisfied nor dissatisfied	Yes	Always	Always	Always	Never	Rarely		Age of each patient	Date of admission for each patient	Primary diagnosis for each patient	Primary physician for each patient	Type of surgical procedure(s) in the current admission for each patient	Date of the procedure(s) for each patient		Clinical course in the current admission for each patient	Complications experienced by each patient	Co-morbidities	Medications for each patient			Identification of the sickest patient on the list	Pending laboratory results to follow	Pending consults to evaluate	Pending radiological tests to follow
Male	29	2017	Western Region (Tabuk , Madinah almonawara, Makka almokaramah )	Private hospital		General surgery resident	PGY-1	No	About the right length	Some of the time	Most of the time	Some of the time	Most of the time	Medical personnel paging (medical student, other resident, staff)						Decreased quality of patient care.			11-19 patients	No	Very satisfied	No	Most of the time	Some of the time	Most of the time	Some of the time	Most of the time		Age of each patient			Primary physician for each patient		Date of the procedure(s) for each patient			Complications experienced by each patient				Code status for each patient (if any recent change)		Pending laboratory results to follow
Female	27		Western Region (Tabuk , Madinah almonawara, Makka almokaramah )	Private hospital		General surgery resident	PGY-2
Female	26	2019	Western Region (Tabuk , Madinah almonawara, Makka almokaramah )	National Guard / Armed forces		General surgery resident	PGY-1	Yes	Too long	Always	Some of the time	Some of the time	Most of the time				Trauma alert or patient coding				Loss of some information related to patient handoff.		11-19 patients	Yes	Neither satisfied nor dissatisfied	No	Some of the time	Some of the time	Rarely	Most of the time	Some of the time	Name of each patient	Age of each patient	Date of admission for each patient	Primary diagnosis for each patient	Primary physician for each patient	Type of surgical procedure(s) in the current admission for each patient	Date of the procedure(s) for each patient	Relevant prior surgical procedure(s) for each patient	Clinical course in the current admission for each patient	Complications experienced by each patient	Co-morbidities	Medications for each patient	Diet information for each patient	Code status for each patient (if any recent change)	Identification of the sickest patient on the list		Pending consults to evaluate
Female	25	2019	Western Region (Tabuk , Madinah almonawara, Makka almokaramah )	MOH hospital		General surgery resident	PGY-1	Yes	No handoff	Some of the time	Some of the time	Most of the time	Rarely	Medical personnel paging (medical student, other resident, staff)			Trauma alert or patient coding				Loss of some information related to patient handoff.		11-19 patients	Yes	Neither satisfied nor dissatisfied	Yes	Some of the time		Most of the time	Rarely	Most of the time	Name of each patient	Age of each patient		Primary diagnosis for each patient	Primary physician for each patient						Co-morbidities	Medications for each patient	Diet information for each patient			Pending laboratory results to follow		Pending radiological tests to follow
Female	28	2017	Western Region (Tabuk , Madinah almonawara, Makka almokaramah )	MOH hospital		General surgery resident	PGY-2	No	No handoff	Never	Some of the time	Never	Never			New consult / admission that you have to evaluate.	Trauma alert or patient coding		Decreased quality of effective communication	Decreased quality of patient care.	Loss of some information related to patient handoff.		20-39 patients	Yes	Neither satisfied nor dissatisfied
Female	27	2017	Western Region (Tabuk , Madinah almonawara, Makka almokaramah )	MOH hospital		General surgery resident	PGY-3	No	Too short	Rarely	Most of the time	Most of the time	Some of the time		Nurses' paging		Trauma alert or patient coding		Decreased quality of effective communication	Decreased quality of patient care.	Loss of some information related to patient handoff.		20-39 patients	No	Dissatisfied	No	Some of the time	Rarely	Some of the time	Some of the time	Rarely	Name of each patient			Primary diagnosis for each patient	Primary physician for each patient	Type of surgical procedure(s) in the current admission for each patient			Clinical course in the current admission for each patient	Complications experienced by each patient	Co-morbidities				Identification of the sickest patient on the list	Pending laboratory results to follow	Pending consults to evaluate	Pending radiological tests to follow
Female	30	2015	Western Region (Tabuk , Madinah almonawara, Makka almokaramah )	MOH hospital		General surgery resident	PGY-5
Female	30	before 2014	Eastern Region (Eastern province)	Private hospital
Male	32	before 2014	Western Region (Tabuk , Madinah almonawara, Makka almokaramah )	National Guard / Armed forces		General surgery resident	PGY-5	No	Too short	Some of the time	Most of the time	Always	Some of the time	Medical personnel paging (medical student, other resident, staff)	Nurses' paging				Decreased quality of effective communication		Loss of some information related to patient handoff.		20-39 patients	No	Neither satisfied nor dissatisfied	No	Some of the time	Some of the time	Always	Rarely	Most of the time	Name of each patient	Age of each patient		Primary diagnosis for each patient		Type of surgical procedure(s) in the current admission for each patient		Relevant prior surgical procedure(s) for each patient	Clinical course in the current admission for each patient	Complications experienced by each patient	Co-morbidities		Diet information for each patient			Pending laboratory results to follow	Pending consults to evaluate	Pending radiological tests to follow
Male	28	2016	Western Region (Tabuk , Madinah almonawara, Makka almokaramah )	MOH hospital		General surgery resident	PGY-3	No	About the right length	Rarely	Always	Always	Some of the time			New consult / admission that you have to evaluate.				Decreased quality of patient care.	Loss of some information related to patient handoff.		11-19 patients	Yes	Neither satisfied nor dissatisfied	No	Some of the time	Rarely	Rarely	Some of the time	Never				Primary diagnosis for each patient	Primary physician for each patient	Type of surgical procedure(s) in the current admission for each patient				Complications experienced by each patient	Co-morbidities					Pending laboratory results to follow	Pending consults to evaluate	Pending radiological tests to follow
				MOH hospital		General surgery resident	PGY-3
Male	27	2017	Western Region (Tabuk , Madinah almonawara, Makka almokaramah )	National Guard / Armed forces		General surgery resident	PGY-3	No	Too short	Rarely	Rarely	Rarely	Most of the time	Medical personnel paging (medical student, other resident, staff)	Nurses' paging				Decreased quality of effective communication	Decreased quality of patient care.	Loss of some information related to patient handoff.	Patient harm.	20-39 patients	No	Very dissatisfied
Female	30	2014	Western Region (Tabuk , Madinah almonawara, Makka almokaramah )	MOH hospital		General surgery resident	PGY-5
Male	28	2018	Western Region (Tabuk , Madinah almonawara, Makka almokaramah )	MOH hospital		General surgery resident	PGY-2
Male	30	2015	Western Region (Tabuk , Madinah almonawara, Makka almokaramah )	National Guard / Armed forces		General surgery resident	PGY-5	Yes	About the right length	Most of the time	Most of the time	Always	Some of the time		Nurses' paging	New consult / admission that you have to evaluate.			Decreased quality of effective communication	Decreased quality of patient care.	Loss of some information related to patient handoff.		11-19 patients	Yes	Satisfied	Yes	Some of the time	Some of the time	Most of the time	Some of the time	Most of the time		Age of each patient	Date of admission for each patient	Primary diagnosis for each patient	Primary physician for each patient	Type of surgical procedure(s) in the current admission for each patient	Date of the procedure(s) for each patient	Relevant prior surgical procedure(s) for each patient	Clinical course in the current admission for each patient	Complications experienced by each patient	Co-morbidities	Medications for each patient	Diet information for each patient	Code status for each patient (if any recent change)	Identification of the sickest patient on the list	Pending laboratory results to follow	Pending consults to evaluate	Pending radiological tests to follow
Female	28	2015	Western Region (Tabuk , Madinah almonawara, Makka almokaramah )	MOH hospital		General surgery resident	PGY-4	No	Too short	Some of the time	Some of the time	Some of the time	Some of the time	Medical personnel paging (medical student, other resident, staff)	Nurses' paging	New consult / admission that you have to evaluate.			Decreased quality of effective communication	Decreased quality of patient care.	Loss of some information related to patient handoff.	Patient harm.	40-60 patients	No	Dissatisfied	No	Most of the time	Some of the time	Rarely	Most of the time	Rarely				Primary diagnosis for each patient	Primary physician for each patient	Type of surgical procedure(s) in the current admission for each patient	Date of the procedure(s) for each patient			Complications experienced by each patient	Co-morbidities					Pending laboratory results to follow	Pending consults to evaluate	Pending radiological tests to follow
Male	32	before 2014	Western Region (Tabuk , Madinah almonawara, Makka almokaramah )	MOH hospital		General surgery resident	PGY-5	Yes	About the right length	Always	Most of the time	Always	Rarely				Trauma alert or patient coding		Decreased quality of effective communication	Decreased quality of patient care.	Loss of some information related to patient handoff.		20-39 patients	Yes	Satisfied
Female	26	2019	Western Region (Tabuk , Madinah almonawara, Makka almokaramah )	MOH hospital		General surgery resident	PGY-1
Female	26	2018	Western Region (Tabuk , Madinah almonawara, Makka almokaramah )	Other (please specify)	Medical city	General surgery resident	PGY-2	No	About the right length	Some of the time	Some of the time	Rarely	Rarely	Medical personnel paging (medical student, other resident, staff)			Trauma alert or patient coding		Decreased quality of effective communication		Loss of some information related to patient handoff.		11-19 patients	No	Neither satisfied nor dissatisfied	No	Always	Most of the time	Some of the time	Some of the time	Most of the time	Name of each patient	Age of each patient		Primary diagnosis for each patient	Primary physician for each patient	Type of surgical procedure(s) in the current admission for each patient	Date of the procedure(s) for each patient	Relevant prior surgical procedure(s) for each patient		Complications experienced by each patient	Co-morbidities			Code status for each patient (if any recent change)	Identification of the sickest patient on the list	Pending laboratory results to follow	Pending consults to evaluate	Pending radiological tests to follow
Female	27	2017	Western Region (Tabuk , Madinah almonawara, Makka almokaramah )	MOH hospital		General surgery resident	PGY-3	No	About the right length	Some of the time	Rarely	Most of the time	Always	Medical personnel paging (medical student, other resident, staff)	Nurses' paging				Decreased quality of effective communication				20-39 patients	No	Dissatisfied	No	Always	Some of the time	Most of the time	Rarely	Rarely				Primary diagnosis for each patient		Type of surgical procedure(s) in the current admission for each patient				Complications experienced by each patient
Female	33	2014	Western Region (Tabuk , Madinah almonawara, Makka almokaramah )	MOH hospital		General surgery resident	PGY-5	No	About the right length	Always	Always	Always	Rarely		Nurses' paging				Decreased quality of effective communication				20-39 patients	Yes	Satisfied	Yes	Always	Always	Always	Some of the time	Rarely		Age of each patient	Date of admission for each patient	Primary diagnosis for each patient		Type of surgical procedure(s) in the current admission for each patient	Date of the procedure(s) for each patient		Clinical course in the current admission for each patient		Co-morbidities	Medications for each patient	Diet information for each patient		Identification of the sickest patient on the list	Pending laboratory results to follow	Pending consults to evaluate	Pending radiological tests to follow
Male	40	before 2014	Eastern Region (Eastern province)	MOH hospital		General surgery resident	PGY-5	No	About the right length	Some of the time	Some of the time	Never	Some of the time					Patient				Patient harm.	<10 patients	Yes	Satisfied	No	Always	Some of the time	Most of the time	Rarely	Rarely
Female	29	2016	Western Region (Tabuk , Madinah almonawara, Makka almokaramah )	MOH hospital		General surgery resident	PGY-4	No	Too long	Always	Most of the time	Always	Some of the time		Nurses' paging		Trauma alert or patient coding	Late arrivals	Decreased quality of effective communication	Decreased quality of patient care.	Loss of some information related to patient handoff.	Patient harm.	20-39 patients	Yes	Satisfied	No	Most of the time	Most of the time	Always	Some of the time	Some of the time		Age of each patient		Primary diagnosis for each patient	Primary physician for each patient					Complications experienced by each patient	Co-morbidities		Diet information for each patient		Identification of the sickest patient on the list		Pending consults to evaluate	Pending radiological tests to follow
Male	26	2019	Western Region (Tabuk , Madinah almonawara, Makka almokaramah )	University hospital		General surgery resident	PGY-1	No	About the right length	Some of the time	Some of the time	Most of the time	Most of the time		Nurses' paging	New consult / admission that you have to evaluate.			Decreased quality of effective communication		Loss of some information related to patient handoff.		<10 patients	No	Neither satisfied nor dissatisfied	No	Always	Most of the time	Some of the time	Most of the time	Some of the time	Name of each patient	Age of each patient	Date of admission for each patient	Primary diagnosis for each patient	Primary physician for each patient	Type of surgical procedure(s) in the current admission for each patient	Date of the procedure(s) for each patient	Relevant prior surgical procedure(s) for each patient	Clinical course in the current admission for each patient	Complications experienced by each patient	Co-morbidities	Medications for each patient	Diet information for each patient	Code status for each patient (if any recent change)	Identification of the sickest patient on the list	Pending laboratory results to follow	Pending consults to evaluate	Pending radiological tests to follow
Female	27	2016	Western Region (Tabuk , Madinah almonawara, Makka almokaramah )	Private hospital		General surgery resident	PGY-4	No	About the right length	Most of the time	Some of the time	Some of the time	Some of the time	Medical personnel paging (medical student, other resident, staff)					Decreased quality of effective communication		Loss of some information related to patient handoff.		11-19 patients	Yes	Neither satisfied nor dissatisfied	No	Most of the time	Some of the time	Some of the time	Most of the time	Some of the time	Name of each patient			Primary diagnosis for each patient	Primary physician for each patient	Type of surgical procedure(s) in the current admission for each patient	Date of the procedure(s) for each patient	Relevant prior surgical procedure(s) for each patient	Clinical course in the current admission for each patient	Complications experienced by each patient					Identification of the sickest patient on the list	Pending laboratory results to follow	Pending consults to evaluate	Pending radiological tests to follow
Male	26	2019	Western Region (Tabuk , Madinah almonawara, Makka almokaramah )	University hospital		General surgery resident	PGY-1
Male	25	2019	Western Region (Tabuk , Madinah almonawara, Makka almokaramah )	University hospital		General surgery resident	PGY-1	No	About the right length	Some of the time	Some of the time	Never	Most of the time						Decreased quality of effective communication	Decreased quality of patient care.	Loss of some information related to patient handoff.		11-19 patients	Yes	Neither satisfied nor dissatisfied	No	Rarely	Rarely	Rarely	Most of the time	Rarely	Name of each patient			Primary diagnosis for each patient	Primary physician for each patient	Type of surgical procedure(s) in the current admission for each patient	Date of the procedure(s) for each patient	Relevant prior surgical procedure(s) for each patient	Clinical course in the current admission for each patient	Complications experienced by each patient			Diet information for each patient	Code status for each patient (if any recent change)			Pending consults to evaluate	Pending radiological tests to follow
Female	31	before 2014	Eastern Region (Eastern province)	University hospital		General surgery resident	PGY-5
Female	27	2017	Western Region (Tabuk , Madinah almonawara, Makka almokaramah )	University hospital		General surgery resident	PGY-3	No	About the right length	Some of the time	Never	Never	Most of the time	Medical personnel paging (medical student, other resident, staff)	Nurses' paging	New consult / admission that you have to evaluate.					Loss of some information related to patient handoff.		20-39 patients	Yes	Dissatisfied	No	Most of the time	Most of the time	Some of the time	Most of the time	Always	Name of each patient	Age of each patient		Primary diagnosis for each patient	Primary physician for each patient	Type of surgical procedure(s) in the current admission for each patient	Date of the procedure(s) for each patient		Clinical course in the current admission for each patient	Complications experienced by each patient	Co-morbidities	Medications for each patient	Diet information for each patient	Code status for each patient (if any recent change)	Identification of the sickest patient on the list	Pending laboratory results to follow	Pending consults to evaluate	Pending radiological tests to follow
Female	26	2018	Western Region (Tabuk , Madinah almonawara, Makka almokaramah )	Private hospital		General surgery resident	PGY-2	No	About the right length	Some of the time	Always	Most of the time	Most of the time		Nurses' paging	New consult / admission that you have to evaluate.				Decreased quality of patient care.	Loss of some information related to patient handoff.		20-39 patients	Yes	Neither satisfied nor dissatisfied	Yes	Most of the time	Most of the time	Always	Some of the time	Most of the time	Name of each patient	Age of each patient		Primary diagnosis for each patient	Primary physician for each patient	Type of surgical procedure(s) in the current admission for each patient	Date of the procedure(s) for each patient			Complications experienced by each patient	Co-morbidities			Code status for each patient (if any recent change)	Identification of the sickest patient on the list	Pending laboratory results to follow	Pending consults to evaluate	Pending radiological tests to follow
Male	26	2018	Western Region (Tabuk , Madinah almonawara, Makka almokaramah )	University hospital		General surgery resident	PGY-1	No	About the right length	Always	Most of the time	Rarely	Rarely	Medical personnel paging (medical student, other resident, staff)					Decreased quality of effective communication		Loss of some information related to patient handoff.		<10 patients	Yes	Satisfied	No	Always	Always	Always	Never	Most of the time	Name of each patient	Age of each patient		Primary diagnosis for each patient		Type of surgical procedure(s) in the current admission for each patient	Date of the procedure(s) for each patient	Relevant prior surgical procedure(s) for each patient	Clinical course in the current admission for each patient	Complications experienced by each patient	Co-morbidities	Medications for each patient	Diet information for each patient			Pending laboratory results to follow	Pending consults to evaluate	Pending radiological tests to follow
Female	28	2016	Western Region (Tabuk , Madinah almonawara, Makka almokaramah )	Other (please specify)	Security forces	General surgery resident	PGY-4
Female	29	2015	Western Region (Tabuk , Madinah almonawara, Makka almokaramah )	National Guard / Armed forces		General surgery resident	PGY-5	No	About the right length	Some of the time	Most of the time	Some of the time	Most of the time	Medical personnel paging (medical student, other resident, staff)	Nurses' paging				Decreased quality of effective communication				11-19 patients	Yes	Neither satisfied nor dissatisfied	No	Some of the time	Rarely	Rarely	Some of the time	Rarely				Primary diagnosis for each patient	Primary physician for each patient	Type of surgical procedure(s) in the current admission for each patient				Complications experienced by each patient					Identification of the sickest patient on the list	Pending laboratory results to follow	Pending consults to evaluate
Male	27	2016	Western Region (Tabuk , Madinah almonawara, Makka almokaramah )	Private hospital		General surgery resident	PGY-4	Yes	Too long	Always	Most of the time	Always	Some of the time		Nurses' paging	New consult / admission that you have to evaluate.		Clarification, criticizing patient management	Decreased quality of effective communication		Loss of some information related to patient handoff.		11-19 patients	Yes	Very satisfied	Yes	Always	Always	Always	Some of the time	Always	Name of each patient	Age of each patient		Primary diagnosis for each patient		Type of surgical procedure(s) in the current admission for each patient	Date of the procedure(s) for each patient	Relevant prior surgical procedure(s) for each patient	Clinical course in the current admission for each patient	Complications experienced by each patient	Co-morbidities		Diet information for each patient	Code status for each patient (if any recent change)	Identification of the sickest patient on the list	Pending laboratory results to follow	Pending consults to evaluate	Pending radiological tests to follow
Female	25	2019	Western Region (Tabuk , Madinah almonawara, Makka almokaramah )	MOH hospital
Male	30	before 2014	Central Region (Qassim, Riyadh)	MOH hospital		General surgery resident	PGY-5	Yes	About the right length	Most of the time	Most of the time	Most of the time	Some of the time			New consult / admission that you have to evaluate.			Decreased quality of effective communication				11-19 patients	Yes	Satisfied	No	Most of the time	Most of the time	Most of the time	Some of the time	Most of the time	Name of each patient			Primary diagnosis for each patient	Primary physician for each patient	Type of surgical procedure(s) in the current admission for each patient			Clinical course in the current admission for each patient	Complications experienced by each patient				Code status for each patient (if any recent change)		Pending laboratory results to follow	Pending consults to evaluate	Pending radiological tests to follow
Female	40	before 2014		Private hospital		General surgery resident	PGY-4	Yes	About the right length	Always	Most of the time	Most of the time	Rarely	Medical personnel paging (medical student, other resident, staff)					Decreased quality of effective communication	Decreased quality of patient care.	Loss of some information related to patient handoff.	Patient harm.	<10 patients	Yes	Neither satisfied nor dissatisfied	No	Most of the time	Most of the time	Most of the time	Rarely	Some of the time	Name of each patient		Date of admission for each patient	Primary diagnosis for each patient	Primary physician for each patient	Type of surgical procedure(s) in the current admission for each patient	Date of the procedure(s) for each patient		Clinical course in the current admission for each patient		Co-morbidities	Medications for each patient			Identification of the sickest patient on the list	Pending laboratory results to follow	Pending consults to evaluate	Pending radiological tests to follow
Male	38	2017	Western Region (Tabuk , Madinah almonawara, Makka almokaramah )	Private hospital		General surgery resident	PGY-3	Yes	Too long	Always	Some of the time	Never	Always			New consult / admission that you have to evaluate.			Decreased quality of effective communication		Loss of some information related to patient handoff.		<10 patients	Yes	Satisfied		Most of the time	Some of the time	Rarely	Most of the time	Most of the time	Name of each patient	Age of each patient	Date of admission for each patient	Primary diagnosis for each patient		Type of surgical procedure(s) in the current admission for each patient	Date of the procedure(s) for each patient	Relevant prior surgical procedure(s) for each patient		Complications experienced by each patient	Co-morbidities	Medications for each patient	Diet information for each patient	Code status for each patient (if any recent change)	Identification of the sickest patient on the list	Pending laboratory results to follow	Pending consults to evaluate	Pending radiological tests to follow
Female	29	2016	Central Region (Qassim, Riyadh)	MOH hospital		General surgery resident	PGY-3	No	About the right length	Most of the time	Always	Most of the time	Some of the time		Nurses' paging				Decreased quality of effective communication				11-19 patients	Yes	Satisfied	No	Some of the time	Some of the time	Most of the time	Some of the time	Always	Name of each patient	Age of each patient		Primary diagnosis for each patient		Type of surgical procedure(s) in the current admission for each patient		Relevant prior surgical procedure(s) for each patient	Clinical course in the current admission for each patient	Complications experienced by each patient	Co-morbidities	Medications for each patient			Identification of the sickest patient on the list	Pending laboratory results to follow	Pending consults to evaluate	Pending radiological tests to follow
Male	26	2019	Central Region (Qassim, Riyadh)	MOH hospital		General surgery resident	PGY-1	Yes	About the right length	Always	Always	Always	Rarely		Nurses' paging	New consult / admission that you have to evaluate.	Trauma alert or patient coding		Decreased quality of effective communication	Decreased quality of patient care.	Loss of some information related to patient handoff.	Patient harm.	40-60 patients	Yes	Satisfied	Yes	Always	Always	Most of the time	Some of the time	Always	Name of each patient	Age of each patient	Date of admission for each patient	Primary diagnosis for each patient	Primary physician for each patient	Type of surgical procedure(s) in the current admission for each patient	Date of the procedure(s) for each patient	Relevant prior surgical procedure(s) for each patient	Clinical course in the current admission for each patient	Complications experienced by each patient	Co-morbidities	Medications for each patient	Diet information for each patient	Code status for each patient (if any recent change)	Identification of the sickest patient on the list	Pending laboratory results to follow	Pending consults to evaluate	Pending radiological tests to follow
Female	28	2017	Central Region (Qassim, Riyadh)	MOH hospital		General surgery resident	PGY-3	No	About the right length	Always	Most of the time	Most of the time	Some of the time		Nurses' paging	New consult / admission that you have to evaluate.			Decreased quality of effective communication	Decreased quality of patient care.	Loss of some information related to patient handoff.		40-60 patients	Yes	Satisfied	No	Most of the time	Most of the time	Most of the time	Some of the time	Rarely	Name of each patient	Age of each patient	Date of admission for each patient	Primary diagnosis for each patient		Type of surgical procedure(s) in the current admission for each patient	Date of the procedure(s) for each patient	Relevant prior surgical procedure(s) for each patient	Clinical course in the current admission for each patient	Complications experienced by each patient	Co-morbidities	Medications for each patient		Code status for each patient (if any recent change)	Identification of the sickest patient on the list	Pending laboratory results to follow	Pending consults to evaluate	Pending radiological tests to follow
Female			Central Region (Qassim, Riyadh)	MOH hospital
[truncated: 70 more columns]
